# Supplementary material for: A theory that predicts behaviors of disordered cytoskeletal networks
Source: Mol Syst Biol. 2017 Sep 27;13(9):941. doi: 10.15252/msb.20177796 (PMC5615920; doi:10.15252/msb.20177796)
Supplement: Supplementary file 9 — Movie EV8 [file MSB-13-941-s009.zip]

Archive with 5 entries (4 files):
- MSB_7796_movie_EV8.mp4
- MSB_7796_movielegend_EV8.docx
- __MACOSX/
- __MACOSX/._MSB_7796_movie_EV8.mp4
- __MACOSX/._MSB_7796_movielegend_EV8.docx
