# Supplementary material for: A theory that predicts behaviors of disordered cytoskeletal networks
Source: Mol Syst Biol. 2017 Sep 27;13(9):941. doi: 10.15252/msb.20177796 (PMC5615920; doi:10.15252/msb.20177796)
Supplement: Supplementary file 10 — Dataset EV1 [file MSB-13-941-s010.zip]

Archive with 87 entries (86 files):
- Pulses__Flex__++_+p__Lifetime10.cym
- Pulses__Flex__++_--__Lifetime10.cym
- Pulses__Flex__+-_--__Lifetime10.cym
- Pulses__Flex__+-_-m__Lifetime10.cym
- Pulses__Flex__+-_-p__Lifetime10.cym
- Pulses__Flex__+-_pm__Lifetime10.cym
- Pulses__Flex__+-_pp__Lifetime10.cym
- Pulses__Flex__+m_--__Lifetime12.5.cym
- Pulses__Flex__+m_-p__Lifetime10.cym
- Pulses__Flex__+p_--__Lifetime12.5.cym
- Pulses__Flex__+p_-m__Lifetime12.5.cym
- Pulses__Flex__+p_-p__Lifetime12.5.cym
- Pulses__Flex__+p_pp__Lifetime10.cym
- Pulses__Flex__--_pm__Lifetime10.cym
- Pulses__Flex__-m_pm__Lifetime12.5.cym
- Pulses__Flex__-m_pp__Lifetime12.5.cym
- Pulses__Flex__-p_-m__Lifetime12.5.cym
- Pulses__Flex__-p_mm__Lifetime10.cym
- Pulses__Flex__-p_pm__Lifetime10.cym
- Pulses__Flex__B+_++__Lifetime10.cym
- Pulses__Flex__B+_+p__Lifetime12.5.cym
- Pulses__Flex__B+_B-__Lifetime25.cym
- Pulses__Flex__B+_B-__Lifetime6.cym
- Pulses__Flex__B+_pp__Lifetime12.5.cym
- Pulses__Flex__B-_++__Lifetime10.cym
- Pulses__Flex__B-_+-__Lifetime10.cym
- Pulses__Flex__B-_+m__Lifetime10.cym
- Pulses__Flex__B-_+p__Lifetime12.5.cym
- Pulses__Flex__B-_-p__Lifetime12.5.cym
- Pulses__Flex__B-_Bp__Lifetime25.cym
- Pulses__Flex__B-_pm__Lifetime25.cym
- Pulses__Flex__B-_pp__Lifetime12.5.cym
- Pulses__Flex__BB_++__Lifetime25.cym
- Pulses__Flex__Bp_++__Lifetime12.5.cym
- Pulses__Flex__Bp_+m__Lifetime10.cym
- Pulses__Flex__Bp_--__Lifetime12.5.cym
- Pulses__Flex__Bp_-m__Lifetime12.5.cym
- Pulses__Flex__Bp_-p__Lifetime50.cym
- README.md
- Pulses__Rig__++_+p__Lifetime10.cym
- Pulses__Rig__++_pp__Lifetime12.cym
- Pulses__Rig__+p_pp__Lifetime12.cym
- Pulses__Rig__Bp_++__Lifetime10.cym
- __MACOSX/
- __MACOSX/._Pulses__Flex__++_+p__Lifetime10.cym
- __MACOSX/._Pulses__Flex__++_--__Lifetime10.cym
- __MACOSX/._Pulses__Flex__+-_--__Lifetime10.cym
- __MACOSX/._Pulses__Flex__+-_-m__Lifetime10.cym
- __MACOSX/._Pulses__Flex__+-_-p__Lifetime10.cym
- __MACOSX/._Pulses__Flex__+-_pm__Lifetime10.cym
- __MACOSX/._Pulses__Flex__+-_pp__Lifetime10.cym
- __MACOSX/._Pulses__Flex__+m_--__Lifetime12.5.cym
- __MACOSX/._Pulses__Flex__+m_-p__Lifetime10.cym
- __MACOSX/._Pulses__Flex__+p_--__Lifetime12.5.cym
- __MACOSX/._Pulses__Flex__+p_-m__Lifetime12.5.cym
- __MACOSX/._Pulses__Flex__+p_-p__Lifetime12.5.cym
- __MACOSX/._Pulses__Flex__+p_pp__Lifetime10.cym
- __MACOSX/._Pulses__Flex__--_pm__Lifetime10.cym
- __MACOSX/._Pulses__Flex__-m_pm__Lifetime12.5.cym
- __MACOSX/._Pulses__Flex__-m_pp__Lifetime12.5.cym
- __MACOSX/._Pulses__Flex__-p_-m__Lifetime12.5.cym
- __MACOSX/._Pulses__Flex__-p_mm__Lifetime10.cym
- __MACOSX/._Pulses__Flex__-p_pm__Lifetime10.cym
- __MACOSX/._Pulses__Flex__B+_++__Lifetime10.cym
- __MACOSX/._Pulses__Flex__B+_+p__Lifetime12.5.cym
- __MACOSX/._Pulses__Flex__B+_B-__Lifetime25.cym
- __MACOSX/._Pulses__Flex__B+_B-__Lifetime6.cym
- __MACOSX/._Pulses__Flex__B+_pp__Lifetime12.5.cym
- __MACOSX/._Pulses__Flex__B-_++__Lifetime10.cym
- __MACOSX/._Pulses__Flex__B-_+-__Lifetime10.cym
- __MACOSX/._Pulses__Flex__B-_+m__Lifetime10.cym
- __MACOSX/._Pulses__Flex__B-_+p__Lifetime12.5.cym
- __MACOSX/._Pulses__Flex__B-_-p__Lifetime12.5.cym
- __MACOSX/._Pulses__Flex__B-_Bp__Lifetime25.cym
- __MACOSX/._Pulses__Flex__B-_pm__Lifetime25.cym
- __MACOSX/._Pulses__Flex__B-_pp__Lifetime12.5.cym
- __MACOSX/._Pulses__Flex__BB_++__Lifetime25.cym
- __MACOSX/._Pulses__Flex__Bp_++__Lifetime12.5.cym
- __MACOSX/._Pulses__Flex__Bp_+m__Lifetime10.cym
- __MACOSX/._Pulses__Flex__Bp_--__Lifetime12.5.cym
- __MACOSX/._Pulses__Flex__Bp_-m__Lifetime12.5.cym
- __MACOSX/._Pulses__Flex__Bp_-p__Lifetime50.cym
- __MACOSX/._Pulses__Rig__++_+p__Lifetime10.cym
- __MACOSX/._Pulses__Rig__++_pp__Lifetime12.cym
- __MACOSX/._Pulses__Rig__+p_pp__Lifetime12.cym
- __MACOSX/._Pulses__Rig__Bp_++__Lifetime10.cym
- __MACOSX/._README.md
