# Supplementary material for: A theory that predicts behaviors of disordered cytoskeletal networks
Source: Mol Syst Biol. 2017 Sep 27;13(9):941. doi: 10.15252/msb.20177796 (PMC5615920; doi:10.15252/msb.20177796)
Supplement: Supplementary file 10 — Dataset EV1 [file MSB-13-941-s010.zip › Pulses__Flex__-m_pm__Lifetime12.5.cym]

% "A Theory that Predicts Behaviors of Disordered Cytoskeletal Networks" (2017) 
% JM Belmonte, M Leptin, F Nédélec
%
% Simulation file used to check pulsatility

set simul cytoskeleton
{ time_step = 0.001
  viscosity = 0.1
   kT = 0.0042 }

set space cell
{ geometry = ( periodic 12 12 ) }

new space cell

%--FIBERS-----------------------------------------------------
set fiber filament
{ rigidity = 0.05
  segmentation = 0.15
  display = ( line_width=0.5; end_style=0; color=white) }

%--HANDS------------------------------------------------------
set hand binder
{ binding = 10, 0.01
  unbinding = 0.3, inf
  display = ( color=gray; size = 2;) }

set hand motor_p
{ binding = 10, 0.01
  unbinding = 0.3, inf
  activity = move
  max_speed = 0
  stall_force = 6
  display = ( color=red; size = 2;) }

set hand motor_m
{ binding = 10, 0.01
  unbinding = 0.3, inf
  activity = move
  max_speed = 0
  stall_force = 6
  display = ( color=blue; size = 2;)}

set hand binder_p
{ binding = 10, 0.01
  unbinding = 0.3, inf
  activity = track
  bind_end = plus_end, 0.5
  display = ( color=red; size = 2;) }

set hand binder_m
{ binding = 10, 0.01
  unbinding = 0.3, inf
  activity = track
  bind_end = minus_end, 0.5
  display = ( color=blue; size = 2;) }

%--CONNECTORS-------------------------------------------------

set couple Connector
{ hand1 = motor_m
  hand2 = binder_m
  stiffness = 500
  diffusion = 1
  fast_diffusion = 1 }

set couple Connector2
{ hand1 = binder_p
  hand2 = binder_m
  stiffness = 500
  diffusion = 1
  fast_diffusion = 1 }

%--INITIAL CONDITION------------------------------------------

new 1260 fiber filament { length = 3; }

new 12600 couple Connector
new 12600 couple Connector2

%__RUNNING____________________________________________________________________

run 5000 simul * {solve=0;}

change hand motor_p { max_speed = 0.2}
change hand motor_m { max_speed = -0.2}

run 1200000 simul *  { nb_frames = 240
  event = 101, {delete 1 fiber filament 
	       	     new 1 fiber filament { length = 3} } }
