# Supplementary material for: A theory that predicts behaviors of disordered cytoskeletal networks
Source: Mol Syst Biol. 2017 Sep 27;13(9):941. doi: 10.15252/msb.20177796 (PMC5615920; doi:10.15252/msb.20177796)
Supplement: Supplementary file 10 — Dataset EV1 [file MSB-13-941-s010.zip › README.md]

# OVERVIEW

 This folder contains the cytosim scripts where addition of filament turnover lead to pulsatility
 of the network.
 
 The simulation can be run using the cytosim software, public available at:
 https://github.com/nedelec/cytosim


# FILE NOMENCLATURE

 All files are named according to the following scheme:
 
 Pulses__`rigidityOfFilament`__`recipe`__Lifetime`lifetime`.cym
 
 Where:
    - `rigidityOfFilament` is either Rig (infinitely rigid) or Flex (flexible with rigidity of
    0.05 pN umˆ2);
    - `lifetime` is the average lifetime of the filament in seconds;
    - `recipe` specifies the type of filament binding subunits for each connector.
    
 In all simulations there are two types of connectors present at equal quantities. Their 
 filament binding subunits are indicated by the following symbols:
    +  plus-end directed motor
    -  minus-end directed motor
    p  plus-end binder
    m  minus-end binder
    B  generic binder

  
