# Supplementary material for: A theory that predicts behaviors of disordered cytoskeletal networks
Source: Mol Syst Biol. 2017 Sep 27;13(9):941. doi: 10.15252/msb.20177796 (PMC5615920; doi:10.15252/msb.20177796)
Supplement: Supplementary file 12 — Source Data for Figure 2 [file MSB-13-941-s011.zip]

Archive with 278 entries (271 files):
- Fig2/
- Fig2/.DS_Store
- Fig2/Fig2B.cym
- Fig2/Fig2C.cym.tpl
- Fig2/Fig2D.cym.tpl
- Fig2/README.md
- Fig2/Fig2C/
- Fig2/Fig2C/.DS_Store
- Fig2/Fig2C/Fig2C__M_00235__X_09953.cym
- Fig2/Fig2C/Fig2C__M_00455__X_09909.cym
- Fig2/Fig2C/Fig2C__M_00655__X_09869.cym
- Fig2/Fig2C/Fig2C__M_00725__X_09855.cym
- Fig2/Fig2C/Fig2C__M_00730__X_09854.cym
- Fig2/Fig2C/Fig2C__M_00855__X_09829.cym
- Fig2/Fig2C/Fig2C__M_00960__X_09808.cym
- Fig2/Fig2C/Fig2C__M_00990__X_09802.cym
- Fig2/Fig2C/Fig2C__M_01275__X_09745.cym
- Fig2/Fig2C/Fig2C__M_01340__X_09732.cym
- Fig2/Fig2C/Fig2C__M_01420__X_09716.cym
- Fig2/Fig2C/Fig2C__M_01440__X_09712.cym
- Fig2/Fig2C/Fig2C__M_02665__X_09467.cym
- Fig2/Fig2C/Fig2C__M_02710__X_09458.cym
- Fig2/Fig2C/Fig2C__M_02905__X_09419.cym
- Fig2/Fig2C/Fig2C__M_03180__X_09364.cym
- Fig2/Fig2C/Fig2C__M_03245__X_09351.cym
- Fig2/Fig2C/Fig2C__M_03325__X_09335.cym
- Fig2/Fig2C/Fig2C__M_03860__X_09228.cym
- Fig2/Fig2C/Fig2C__M_03880__X_09224.cym
- Fig2/Fig2C/Fig2C__M_03890__X_09222.cym
- Fig2/Fig2C/Fig2C__M_04160__X_09168.cym
- Fig2/Fig2C/Fig2C__M_04500__X_09100.cym
- Fig2/Fig2C/Fig2C__M_04730__X_09054.cym
- Fig2/Fig2C/Fig2C__M_04915__X_09017.cym
- Fig2/Fig2C/Fig2C__M_04990__X_09002.cym
- Fig2/Fig2C/Fig2C__M_05015__X_08997.cym
- Fig2/Fig2C/Fig2C__M_05065__X_08987.cym
- Fig2/Fig2C/Fig2C__M_05100__X_08980.cym
- Fig2/Fig2C/Fig2C__M_05630__X_08874.cym
- Fig2/Fig2C/Fig2C__M_05665__X_08867.cym
- Fig2/Fig2C/Fig2C__M_06365__X_08727.cym
- Fig2/Fig2C/Fig2C__M_06440__X_08712.cym
- Fig2/Fig2C/Fig2C__M_06645__X_08671.cym
- Fig2/Fig2C/Fig2C__M_06750__X_08650.cym
- Fig2/Fig2C/Fig2C__M_06930__X_08614.cym
- Fig2/Fig2C/Fig2C__M_07555__X_08489.cym
- Fig2/Fig2C/Fig2C__M_07820__X_08436.cym
- Fig2/Fig2C/Fig2C__M_07915__X_08417.cym
- Fig2/Fig2C/Fig2C__M_07920__X_08416.cym
- Fig2/Fig2C/Fig2C__M_08100__X_08380.cym
- Fig2/Fig2C/Fig2C__M_08235__X_08353.cym
- Fig2/Fig2C/Fig2C__M_08305__X_08339.cym
- Fig2/Fig2C/Fig2C__M_08575__X_08285.cym
- Fig2/Fig2C/Fig2C__M_08865__X_08227.cym
- Fig2/Fig2C/Fig2C__M_09175__X_08165.cym
- Fig2/Fig2C/Fig2C__M_09315__X_08137.cym
- Fig2/Fig2C/Fig2C__M_09335__X_08133.cym
- Fig2/Fig2C/Fig2C__M_09450__X_08110.cym
- Fig2/Fig2C/Fig2C__M_09660__X_08068.cym
- Fig2/Fig2C/Fig2C__M_10050__X_07990.cym
- Fig2/Fig2C/Fig2C__M_10450__X_07910.cym
- Fig2/Fig2C/Fig2C__M_10605__X_07879.cym
- Fig2/Fig2C/Fig2C__M_10980__X_07804.cym
- Fig2/Fig2C/Fig2C__M_11285__X_07743.cym
- Fig2/Fig2C/Fig2C__M_11340__X_07732.cym
- Fig2/Fig2C/Fig2C__M_11510__X_07698.cym
- Fig2/Fig2C/Fig2C__M_11645__X_07671.cym
- Fig2/Fig2C/Fig2C__M_11675__X_07665.cym
- Fig2/Fig2C/Fig2C__M_11700__X_07660.cym
- Fig2/Fig2C/Fig2C__M_12030__X_07594.cym
- Fig2/Fig2C/Fig2C__M_12075__X_07585.cym
- Fig2/Fig2C/Fig2C__M_12225__X_07555.cym
- Fig2/Fig2C/Fig2C__M_12675__X_07465.cym
- Fig2/Fig2C/Fig2C__M_12785__X_07443.cym
- Fig2/Fig2C/Fig2C__M_12960__X_07408.cym
- Fig2/Fig2C/Fig2C__M_13840__X_07232.cym
- Fig2/Fig2C/Fig2C__M_13920__X_07216.cym
- Fig2/Fig2C/Fig2C__M_13980__X_07204.cym
- Fig2/Fig2C/Fig2C__M_14265__X_07147.cym
- Fig2/Fig2C/Fig2C__M_14400__X_07120.cym
- Fig2/Fig2C/Fig2C__M_15065__X_06987.cym
- Fig2/Fig2C/Fig2C__M_15305__X_06939.cym
- Fig2/Fig2C/Fig2C__M_15780__X_06844.cym
- Fig2/Fig2C/Fig2C__M_15935__X_06813.cym
- Fig2/Fig2C/Fig2C__M_16875__X_06625.cym
- Fig2/Fig2C/Fig2C__M_17250__X_06550.cym
- Fig2/Fig2C/Fig2C__M_17320__X_06536.cym
- Fig2/Fig2C/Fig2C__M_17600__X_06480.cym
- Fig2/Fig2C/Fig2C__M_18050__X_06390.cym
- Fig2/Fig2C/Fig2C__M_18315__X_06337.cym
- Fig2/Fig2C/Fig2C__M_18345__X_06331.cym
- Fig2/Fig2C/Fig2C__M_18630__X_06274.cym
- Fig2/Fig2C/Fig2C__M_18710__X_06258.cym
- Fig2/Fig2C/Fig2C__M_18815__X_06237.cym
- Fig2/Fig2C/Fig2C__M_19525__X_06095.cym
- Fig2/Fig2C/Fig2C__M_19985__X_06003.cym
- Fig2/Fig2C/Fig2C__M_21310__X_05738.cym
- Fig2/Fig2C/Fig2C__M_21370__X_05726.cym
- Fig2/Fig2C/Fig2C__M_21375__X_05725.cym
- Fig2/Fig2C/Fig2C__M_21755__X_05649.cym
- Fig2/Fig2C/Fig2C__M_22040__X_05592.cym
- Fig2/Fig2C/Fig2C__M_22365__X_05527.cym
- Fig2/Fig2C/Fig2C__M_22650__X_05470.cym
- Fig2/Fig2C/Fig2C__M_22880__X_05424.cym
- Fig2/Fig2C/Fig2C__M_22960__X_05408.cym
- Fig2/Fig2C/Fig2C__M_23385__X_05323.cym
- Fig2/Fig2C/Fig2C__M_23550__X_05290.cym
- Fig2/Fig2C/Fig2C__M_23695__X_05261.cym
- Fig2/Fig2C/Fig2C__M_23915__X_05217.cym
- Fig2/Fig2C/Fig2C__M_24465__X_05107.cym
- Fig2/Fig2C/Fig2C__M_24590__X_05082.cym
- Fig2/Fig2C/Fig2C__M_24920__X_05016.cym
- Fig2/Fig2C/Fig2C__M_25035__X_04993.cym
- Fig2/Fig2C/Fig2C__M_25560__X_04888.cym
- Fig2/Fig2C/Fig2C__M_25810__X_04838.cym
- Fig2/Fig2C/Fig2C__M_26830__X_04634.cym
- Fig2/Fig2C/Fig2C__M_26930__X_04614.cym
- Fig2/Fig2C/Fig2C__M_27350__X_04530.cym
- Fig2/Fig2C/Fig2C__M_27445__X_04511.cym
- Fig2/Fig2C/Fig2C__M_28050__X_04390.cym
- Fig2/Fig2C/Fig2C__M_28355__X_04329.cym
- Fig2/Fig2C/Fig2C__M_28450__X_04310.cym
- Fig2/Fig2C/Fig2C__M_28455__X_04309.cym
- Fig2/Fig2C/Fig2C__M_28950__X_04210.cym
- Fig2/Fig2C/Fig2C__M_29175__X_04165.cym
- Fig2/Fig2C/Fig2C__M_29595__X_04081.cym
- Fig2/Fig2C/Fig2C__M_29930__X_04014.cym
- Fig2/Fig2C/Fig2C__M_29955__X_04009.cym
- Fig2/Fig2C/Fig2C__M_30150__X_03970.cym
- Fig2/Fig2C/Fig2C__M_30665__X_03867.cym
- Fig2/Fig2C/Fig2C__M_30905__X_03819.cym
- Fig2/Fig2C/Fig2C__M_31045__X_03791.cym
- Fig2/Fig2C/Fig2C__M_31070__X_03786.cym
- Fig2/Fig2C/Fig2C__M_31120__X_03776.cym
- Fig2/Fig2C/Fig2C__M_31250__X_03750.cym
- Fig2/Fig2C/Fig2C__M_31915__X_03617.cym
- Fig2/Fig2C/Fig2C__M_31925__X_03615.cym
- Fig2/Fig2C/Fig2C__M_32555__X_03489.cym
- Fig2/Fig2C/Fig2C__M_32600__X_03480.cym
- Fig2/Fig2C/Fig2C__M_32670__X_03466.cym
- Fig2/Fig2C/Fig2C__M_32970__X_03406.cym
- Fig2/Fig2C/Fig2C__M_32975__X_03405.cym
- Fig2/Fig2C/Fig2C__M_33180__X_03364.cym
- Fig2/Fig2C/Fig2C__M_33200__X_03360.cym
- Fig2/Fig2C/Fig2C__M_34050__X_03190.cym
- Fig2/Fig2C/Fig2C__M_34460__X_03108.cym
- Fig2/Fig2C/Fig2C__M_34545__X_03091.cym
- Fig2/Fig2C/Fig2C__M_34730__X_03054.cym
- Fig2/Fig2C/Fig2C__M_34795__X_03041.cym
- Fig2/Fig2C/Fig2C__M_35255__X_02949.cym
- Fig2/Fig2C/Fig2C__M_35275__X_02945.cym
- Fig2/Fig2C/Fig2C__M_35290__X_02942.cym
- Fig2/Fig2C/Fig2C__M_35740__X_02852.cym
- Fig2/Fig2C/Fig2C__M_35995__X_02801.cym
- Fig2/Fig2C/Fig2C__M_36375__X_02725.cym
- Fig2/Fig2C/Fig2C__M_36630__X_02674.cym
- Fig2/Fig2C/Fig2C__M_37360__X_02528.cym
- Fig2/Fig2C/Fig2C__M_37520__X_02496.cym
- Fig2/Fig2C/Fig2C__M_37980__X_02404.cym
- Fig2/Fig2C/Fig2C__M_38210__X_02358.cym
- Fig2/Fig2C/Fig2C__M_38515__X_02297.cym
- Fig2/Fig2C/Fig2C__M_38730__X_02254.cym
- Fig2/Fig2C/Fig2C__M_38940__X_02212.cym
- Fig2/Fig2C/Fig2C__M_39620__X_02076.cym
- Fig2/Fig2C/Fig2C__M_39860__X_02028.cym
- Fig2/Fig2C/Fig2C__M_40080__X_01984.cym
- Fig2/Fig2C/Fig2C__M_40375__X_01925.cym
- Fig2/Fig2C/Fig2C__M_40600__X_01880.cym
- Fig2/Fig2C/Fig2C__M_40815__X_01837.cym
- Fig2/Fig2C/Fig2C__M_40970__X_01806.cym
- Fig2/Fig2C/Fig2C__M_41040__X_01792.cym
- Fig2/Fig2C/Fig2C__M_41605__X_01679.cym
- Fig2/Fig2C/Fig2C__M_41680__X_01664.cym
- Fig2/Fig2C/Fig2C__M_41860__X_01628.cym
- Fig2/Fig2C/Fig2C__M_41955__X_01609.cym
- Fig2/Fig2C/Fig2C__M_42145__X_01571.cym
- Fig2/Fig2C/Fig2C__M_42160__X_01568.cym
- Fig2/Fig2C/Fig2C__M_42325__X_01535.cym
- Fig2/Fig2C/Fig2C__M_42400__X_01520.cym
- Fig2/Fig2C/Fig2C__M_42630__X_01474.cym
- Fig2/Fig2C/Fig2C__M_42695__X_01461.cym
- Fig2/Fig2C/Fig2C__M_43025__X_01395.cym
- Fig2/Fig2C/Fig2C__M_43110__X_01378.cym
- Fig2/Fig2C/Fig2C__M_43155__X_01369.cym
- Fig2/Fig2C/Fig2C__M_43320__X_01336.cym
- Fig2/Fig2C/Fig2C__M_43325__X_01335.cym
- Fig2/Fig2C/Fig2C__M_43615__X_01277.cym
- Fig2/Fig2C/Fig2C__M_43620__X_01276.cym
- Fig2/Fig2C/Fig2C__M_43810__X_01238.cym
- Fig2/Fig2C/Fig2C__M_45250__X_00950.cym
- Fig2/Fig2C/Fig2C__M_45675__X_00865.cym
- Fig2/Fig2C/Fig2C__M_46050__X_00790.cym
- Fig2/Fig2C/Fig2C__M_46215__X_00757.cym
- Fig2/Fig2C/Fig2C__M_46530__X_00694.cym
- Fig2/Fig2C/Fig2C__M_46595__X_00681.cym
- Fig2/Fig2C/Fig2C__M_46650__X_00670.cym
- Fig2/Fig2C/Fig2C__M_46840__X_00632.cym
- Fig2/Fig2C/Fig2C__M_47110__X_00578.cym
- Fig2/Fig2C/Fig2C__M_47810__X_00438.cym
- Fig2/Fig2C/Fig2C__M_47935__X_00413.cym
- Fig2/Fig2C/Fig2C__M_47950__X_00410.cym
- Fig2/Fig2C/Fig2C__M_48180__X_00364.cym
- Fig2/Fig2C/Fig2C__M_48835__X_00233.cym
- Fig2/Fig2C/Fig2C__M_48955__X_00209.cym
- Fig2/Fig2C/Fig2C__M_49245__X_00151.cym
- Fig2/Fig2C/Fig2C__M_49670__X_00066.cym
- Fig2/Fig2D/
- Fig2/Fig2D/.DS_Store
- Fig2/Fig2D/Fig2D__M_01__X_002.cym
- Fig2/Fig2D/Fig2D__M_01__X_004.cym
- Fig2/Fig2D/Fig2D__M_01__X_008.cym
- Fig2/Fig2D/Fig2D__M_01__X_016.cym
- Fig2/Fig2D/Fig2D__M_01__X_032.cym
- Fig2/Fig2D/Fig2D__M_01__X_064.cym
- Fig2/Fig2D/Fig2D__M_01__X_128.cym
- Fig2/Fig2D/Fig2D__M_02__X_002.cym
- Fig2/Fig2D/Fig2D__M_02__X_004.cym
- Fig2/Fig2D/Fig2D__M_02__X_008.cym
- Fig2/Fig2D/Fig2D__M_02__X_016.cym
- Fig2/Fig2D/Fig2D__M_02__X_032.cym
- Fig2/Fig2D/Fig2D__M_02__X_064.cym
- Fig2/Fig2D/Fig2D__M_02__X_128.cym
- Fig2/Fig2D/Fig2D__M_04__X_002.cym
- Fig2/Fig2D/Fig2D__M_04__X_004.cym
- Fig2/Fig2D/Fig2D__M_04__X_008.cym
- Fig2/Fig2D/Fig2D__M_04__X_016.cym
- Fig2/Fig2D/Fig2D__M_04__X_032.cym
- Fig2/Fig2D/Fig2D__M_04__X_064.cym
- Fig2/Fig2D/Fig2D__M_04__X_128.cym
- Fig2/Fig2D/Fig2D__M_08__X_002.cym
- Fig2/Fig2D/Fig2D__M_08__X_004.cym
- Fig2/Fig2D/Fig2D__M_08__X_008.cym
- Fig2/Fig2D/Fig2D__M_08__X_016.cym
- Fig2/Fig2D/Fig2D__M_08__X_032.cym
- Fig2/Fig2D/Fig2D__M_08__X_064.cym
- Fig2/Fig2D/Fig2D__M_08__X_128.cym
- Fig2/Fig2D/Fig2D__M_16__X_002.cym
- Fig2/Fig2D/Fig2D__M_16__X_004.cym
- Fig2/Fig2D/Fig2D__M_16__X_008.cym
- Fig2/Fig2D/Fig2D__M_16__X_016.cym
- Fig2/Fig2D/Fig2D__M_16__X_032.cym
- Fig2/Fig2D/Fig2D__M_16__X_064.cym
- Fig2/Fig2D/Fig2D__M_16__X_128.cym
- Fig2/Fig2D/Fig2D__M_32__X_002.cym
- Fig2/Fig2D/Fig2D__M_32__X_004.cym
- Fig2/Fig2D/Fig2D__M_32__X_008.cym
- Fig2/Fig2D/Fig2D__M_32__X_016.cym
- Fig2/Fig2D/Fig2D__M_32__X_032.cym
- Fig2/Fig2D/Fig2D__M_32__X_064.cym
- Fig2/Fig2D/Fig2D__M_32__X_128.cym
- Fig2/Fig2D/Fig2D__M_64__X_002.cym
- Fig2/Fig2D/Fig2D__M_64__X_004.cym
- Fig2/Fig2D/Fig2D__M_64__X_008.cym
- Fig2/Fig2D/Fig2D__M_64__X_016.cym
- Fig2/Fig2D/Fig2D__M_64__X_032.cym
- Fig2/Fig2D/Fig2D__M_64__X_064.cym
- Fig2/Fig2D/Fig2D__M_64__X_128.cym
- __MACOSX/
- __MACOSX/Fig2/
- __MACOSX/Fig2/._.DS_Store
- __MACOSX/Fig2/._Fig2B.cym
- __MACOSX/Fig2/._Fig2C.cym.tpl
- __MACOSX/Fig2/._Fig2D.cym.tpl
- __MACOSX/Fig2/._README.md
- __MACOSX/Fig2/Fig2C/
- __MACOSX/Fig2/Fig2C/._.DS_Store
- __MACOSX/Fig2/Fig2C/._Fig2C__M_01275__X_09745.cym
- __MACOSX/Fig2/Fig2C/._Fig2C__M_04160__X_09168.cym
- __MACOSX/Fig2/Fig2D/
- __MACOSX/Fig2/Fig2D/._.DS_Store
- __MACOSX/Fig2/Fig2D/._Fig2D__M_01__X_016.cym
- __MACOSX/Fig2/Fig2D/._Fig2D__M_01__X_032.cym
- __MACOSX/Fig2/Fig2D/._Fig2D__M_01__X_064.cym
- __MACOSX/Fig2/Fig2D/._Fig2D__M_02__X_002.cym
- __MACOSX/Fig2/Fig2D/._Fig2D__M_32__X_064.cym
- __MACOSX/Fig2/Fig2D/._Fig2D__M_32__X_128.cym
- __MACOSX/Fig2/Fig2D/._Fig2D__M_64__X_008.cym
- __MACOSX/Fig2/Fig2D/._Fig2D__M_64__X_016.cym
- __MACOSX/Fig2/Fig2D/._Fig2D__M_64__X_064.cym
