# Supplementary material for: A theory that predicts behaviors of disordered cytoskeletal networks
Source: Mol Syst Biol. 2017 Sep 27;13(9):941. doi: 10.15252/msb.20177796 (PMC5615920; doi:10.15252/msb.20177796)
Supplement: Supplementary file 12 — Source Data for Figure 2 [file MSB-13-941-s011.zip › Fig2/Fig2C.cym.tpl]

% This is a configuration file for Cytosim, an Open Source project:
% http://www.github.com/nedelec/cytosim
%
% This file uses templates and needs to be processed by Preconfig:
% http://www.github.com/nedelec/preconfig
%
% preconfig config.cym.tpl 256
%
% This file was used to generate Figure 2C in:
% A theory that predicts behaviors of disordered cytoskeletal networks 
% by Julio Belmonte, Maria Leptin and François Nedelec
%
% F. Nedelec, Jan 2016

set simul contract 
{
    time_step = 0.001
    viscosity = 0.1
    display = ( style=2; point_size=2; )
}

set space cell
{
    geometry = ( circle 10 )
}

new space cell

set fiber filament
{
    rigidity = 0.05
    segmentation = 0.1
    display = ( line=0.5, 2; )
}

set hand binder
{
    binding = 10, 0.01
    unbinding = 0.5, inf
    display = ( size=2; color=blue; )
}

set hand plus_motor
{
    binding = 10, 0.01
    unbinding = 0.5, inf
    
    activity = move
    max_speed = 0
    stall_force = 6
    
    display = ( size=2; color=green; )
}

set couple crosslinker
{
    hand1 = binder
    hand2 = binder
    stiffness = 250
    diffusion = 100
}

set couple motor
{
    hand1 = plus_motor
    hand2 = plus_motor
    stiffness = 250
    diffusion = 100
}

new 2000 fiber filament
{
    length = 5
}

% equilibrate the configurations of the filaments without connectors:
run 5000 simul *
{
    solve = 1
}

% the templated values below will be processed by Preconfig: 
[[motor = random.randint(0, 10000)]]

new [[motor]] couple motor
new [[50000-5*motor]] couple crosslinker

% equilibrate the binding/unbinding of connectors while filaments are not allowed to move:
run 25000 simul *
{
    solve = 0
}

% activate the motors:
change hand plus_motor
{
    max_speed = 0.5
}

% perform simulation:
run 5000 simul *
{   
    nb_frames = 5
}
