# Supplementary material for: A theory that predicts behaviors of disordered cytoskeletal networks
Source: Mol Syst Biol. 2017 Sep 27;13(9):941. doi: 10.15252/msb.20177796 (PMC5615920; doi:10.15252/msb.20177796)
Supplement: Supplementary file 12 — Source Data for Figure 2 [file MSB-13-941-s011.zip › Fig2/Fig2D.cym.tpl]

% "A Theory that Predicts Behaviors of Disordered Cytoskeletal Networks" (2017)
% JM Belmonte, M Leptin, F Nédélec
%
% Simulation file used to generate Fig. 2D
% Phase diagram of contraction of flexible filaments with different numbers of
% crosslinkers and plus-end-directed motors 
% 

set simul cytoskeleton
{ time_step = 0.001
  viscosity = 0.1
   kT = 0.0042 }

set space cell
{ geometry = ( sphere 15 ) }

new space cell

%--FIBERS-----------------------------------------------------

set fiber filament
{ rigidity = 0.01
  segmentation = 0.1
  display = ( line_width=1.5; end_style=5; color=white) }

%--HANDS------------------------------------------------------
set hand binder
{ binding = 10, 0.01
  unbinding = 0.3, inf
  display = ( color=gray; size = 5;) }

set hand motor_p
{ binding = 10, 0.01
  unbinding = 0.3, inf
  activity = move
  max_speed = 0
  stall_force = 6
  display = ( color=red; size = 5;) }

%--CONNECTORS-------------------------------------------------

set couple Xlink
{ hand1 = binder
  hand2 = binder
  stiffness = 500
  diffusion = 1
  fast_diffusion = 1 }

set couple Motor
{ hand1 = motor_p
  hand2 = motor_p
  stiffness = 500
  diffusion = 1
  fast_diffusion = 1 }

%--INITIAL CONDITION------------------------------------------

new 1500 fiber filament { length = 5 }
[[ X = [2,4,8,16,32,64,128] ]]
[[ M = [1,2,4,8,16,32,64] ]]
new [[int(1500*X)]] couple Xlink
new [[int(1500*M)]] couple Motor

%__RUNNING____________________________________________________________________

run 4000 simul * { solve=0; }

change hand motor_p { max_speed = 0.2}

run 100000 simul * {
    nb_frames = 20}
