# Supplementary material for: A theory that predicts behaviors of disordered cytoskeletal networks
Source: Mol Syst Biol. 2017 Sep 27;13(9):941. doi: 10.15252/msb.20177796 (PMC5615920; doi:10.15252/msb.20177796)
Supplement: Supplementary file 12 — Source Data for Figure 2 [file MSB-13-941-s011.zip › Fig2/README.md]

# OVERVIEW

 This folder contains all the cytosim input files necessary to replicate the simulation results shown in 
 Figure 2 of the paper "A Theory that Predicts Behaviors of Disordered Cytoskleletal Networks".
 
 The simulation can be run using the Cytosim software, [publicly available](https://github.com/nedelec/cytosim):
 https://github.com/nedelec/cytosim
 
 Note that due to the stochastic nature of the simulations, results will not be identical to
 the ones present in the paper. 

# TEMPLATE FILES

 Panels 2C and 2D can be reproduced in two ways:
 
 - either from a template file
 - either by using the multiple configuration files directly.
 
 A template file is used to generate multiple configuration files, using Preconfig.
 
 [Preconfig](https://github.com/nedelec/preconfig) is a Free Python program that can be used to vary parameters. 
 To generate 256 files from the template `Fig2C.cym.tpl', use the command line:
     
     preconfig Fig2C.cym.tpl 256

 For more information, please refer to [the article](https://openresearchsoftware.metajnl.com/articles/10.5334/jors.156):
    
    preconfig: A Versatile Configuration File Generator for Varying Parameters
    Journal of Open Research Software, 2017 5(1), p.9.
    
 [Preconfig download link](https://github.com/nedelec/preconfig)

# CONTENT

- `Fig2B.cym`
  Configuration file used to generate Fig 2B.
  
- `Fig2C.cym.tpl`
  Template file to be processed by Preconfig.
  
- `Fig2C/`
  Contains 200 configuration files in folder Fig2C directly.
  These files were generated by Preconfig.
  
- `Fig2D.cym.tpl`
  Template file to be processed by Preconfig.

- `Fig2D/`
  Folder with configuration files used to make Fig 2D.
