# Supplementary material for: A theory that predicts behaviors of disordered cytoskeletal networks
Source: Mol Syst Biol. 2017 Sep 27;13(9):941. doi: 10.15252/msb.20177796 (PMC5615920; doi:10.15252/msb.20177796)
Supplement: Supplementary file 13 — Source Data for Figure 3 [file MSB-13-941-s012.zip]

Archive with 263 entries (258 files):
- Fig3/
- Fig3/Fig3B.cym
- Fig3/Fig3C.cym
- Fig3/Fig3D.cym.tpl
- Fig3/Fig3E.cym.tpl
- Fig3/README.md
- Fig3/Fig3D/
- Fig3/Fig3D/Fig3D__MBm_000232__MBp_127768.cym
- Fig3/Fig3D/Fig3D__MBm_000418__MBp_127582.cym
- Fig3/Fig3D/Fig3D__MBm_000796__MBp_127204.cym
- Fig3/Fig3D/Fig3D__MBm_001144__MBp_126856.cym
- Fig3/Fig3D/Fig3D__MBm_001548__MBp_126452.cym
- Fig3/Fig3D/Fig3D__MBm_002446__MBp_125554.cym
- Fig3/Fig3D/Fig3D__MBm_002671__MBp_125329.cym
- Fig3/Fig3D/Fig3D__MBm_003067__MBp_124933.cym
- Fig3/Fig3D/Fig3D__MBm_004207__MBp_123793.cym
- Fig3/Fig3D/Fig3D__MBm_004707__MBp_123293.cym
- Fig3/Fig3D/Fig3D__MBm_005034__MBp_122966.cym
- Fig3/Fig3D/Fig3D__MBm_007788__MBp_120212.cym
- Fig3/Fig3D/Fig3D__MBm_008994__MBp_119006.cym
- Fig3/Fig3D/Fig3D__MBm_009201__MBp_118799.cym
- Fig3/Fig3D/Fig3D__MBm_009702__MBp_118298.cym
- Fig3/Fig3D/Fig3D__MBm_010493__MBp_117507.cym
- Fig3/Fig3D/Fig3D__MBm_010785__MBp_117215.cym
- Fig3/Fig3D/Fig3D__MBm_011529__MBp_116471.cym
- Fig3/Fig3D/Fig3D__MBm_012282__MBp_115718.cym
- Fig3/Fig3D/Fig3D__MBm_012692__MBp_115308.cym
- Fig3/Fig3D/Fig3D__MBm_012722__MBp_115278.cym
- Fig3/Fig3D/Fig3D__MBm_014385__MBp_113615.cym
- Fig3/Fig3D/Fig3D__MBm_017221__MBp_110779.cym
- Fig3/Fig3D/Fig3D__MBm_017270__MBp_110730.cym
- Fig3/Fig3D/Fig3D__MBm_018218__MBp_109782.cym
- Fig3/Fig3D/Fig3D__MBm_019743__MBp_108257.cym
- Fig3/Fig3D/Fig3D__MBm_019898__MBp_108102.cym
- Fig3/Fig3D/Fig3D__MBm_020224__MBp_107776.cym
- Fig3/Fig3D/Fig3D__MBm_020240__MBp_107760.cym
- Fig3/Fig3D/Fig3D__MBm_020892__MBp_107108.cym
- Fig3/Fig3D/Fig3D__MBm_023161__MBp_104839.cym
- Fig3/Fig3D/Fig3D__MBm_023360__MBp_104640.cym
- Fig3/Fig3D/Fig3D__MBm_023466__MBp_104534.cym
- Fig3/Fig3D/Fig3D__MBm_024398__MBp_103602.cym
- Fig3/Fig3D/Fig3D__MBm_025017__MBp_102983.cym
- Fig3/Fig3D/Fig3D__MBm_025119__MBp_102881.cym
- Fig3/Fig3D/Fig3D__MBm_025781__MBp_102219.cym
- Fig3/Fig3D/Fig3D__MBm_025939__MBp_102061.cym
- Fig3/Fig3D/Fig3D__MBm_026028__MBp_101972.cym
- Fig3/Fig3D/Fig3D__MBm_027270__MBp_100730.cym
- Fig3/Fig3D/Fig3D__MBm_029004__MBp_098996.cym
- Fig3/Fig3D/Fig3D__MBm_029650__MBp_098350.cym
- Fig3/Fig3D/Fig3D__MBm_032217__MBp_095783.cym
- Fig3/Fig3D/Fig3D__MBm_033415__MBp_094585.cym
- Fig3/Fig3D/Fig3D__MBm_033826__MBp_094174.cym
- Fig3/Fig3D/Fig3D__MBm_034411__MBp_093589.cym
- Fig3/Fig3D/Fig3D__MBm_036180__MBp_091820.cym
- Fig3/Fig3D/Fig3D__MBm_037022__MBp_090978.cym
- Fig3/Fig3D/Fig3D__MBm_038059__MBp_089941.cym
- Fig3/Fig3D/Fig3D__MBm_038309__MBp_089691.cym
- Fig3/Fig3D/Fig3D__MBm_038681__MBp_089319.cym
- Fig3/Fig3D/Fig3D__MBm_040232__MBp_087768.cym
- Fig3/Fig3D/Fig3D__MBm_040330__MBp_087670.cym
- Fig3/Fig3D/Fig3D__MBm_040343__MBp_087657.cym
- Fig3/Fig3D/Fig3D__MBm_040635__MBp_087365.cym
- Fig3/Fig3D/Fig3D__MBm_042538__MBp_085462.cym
- Fig3/Fig3D/Fig3D__MBm_043025__MBp_084975.cym
- Fig3/Fig3D/Fig3D__MBm_043469__MBp_084531.cym
- Fig3/Fig3D/Fig3D__MBm_043496__MBp_084504.cym
- Fig3/Fig3D/Fig3D__MBm_043747__MBp_084253.cym
- Fig3/Fig3D/Fig3D__MBm_045791__MBp_082209.cym
- Fig3/Fig3D/Fig3D__MBm_046395__MBp_081605.cym
- Fig3/Fig3D/Fig3D__MBm_046442__MBp_081558.cym
- Fig3/Fig3D/Fig3D__MBm_046447__MBp_081553.cym
- Fig3/Fig3D/Fig3D__MBm_046559__MBp_081441.cym
- Fig3/Fig3D/Fig3D__MBm_046602__MBp_081398.cym
- Fig3/Fig3D/Fig3D__MBm_047323__MBp_080677.cym
- Fig3/Fig3D/Fig3D__MBm_047810__MBp_080190.cym
- Fig3/Fig3D/Fig3D__MBm_048004__MBp_079996.cym
- Fig3/Fig3D/Fig3D__MBm_049629__MBp_078371.cym
- Fig3/Fig3D/Fig3D__MBm_051110__MBp_076890.cym
- Fig3/Fig3D/Fig3D__MBm_051402__MBp_076598.cym
- Fig3/Fig3D/Fig3D__MBm_051812__MBp_076188.cym
- Fig3/Fig3D/Fig3D__MBm_051836__MBp_076164.cym
- Fig3/Fig3D/Fig3D__MBm_051952__MBp_076048.cym
- Fig3/Fig3D/Fig3D__MBm_052735__MBp_075265.cym
- Fig3/Fig3D/Fig3D__MBm_054029__MBp_073971.cym
- Fig3/Fig3D/Fig3D__MBm_054390__MBp_073610.cym
- Fig3/Fig3D/Fig3D__MBm_054815__MBp_073185.cym
- Fig3/Fig3D/Fig3D__MBm_055165__MBp_072835.cym
- Fig3/Fig3D/Fig3D__MBm_056740__MBp_071260.cym
- Fig3/Fig3D/Fig3D__MBm_057189__MBp_070811.cym
- Fig3/Fig3D/Fig3D__MBm_058251__MBp_069749.cym
- Fig3/Fig3D/Fig3D__MBm_059022__MBp_068978.cym
- Fig3/Fig3D/Fig3D__MBm_059042__MBp_068958.cym
- Fig3/Fig3D/Fig3D__MBm_059172__MBp_068828.cym
- Fig3/Fig3D/Fig3D__MBm_060070__MBp_067930.cym
- Fig3/Fig3D/Fig3D__MBm_061047__MBp_066953.cym
- Fig3/Fig3D/Fig3D__MBm_061132__MBp_066868.cym
- Fig3/Fig3D/Fig3D__MBm_061642__MBp_066358.cym
- Fig3/Fig3D/Fig3D__MBm_062917__MBp_065083.cym
- Fig3/Fig3D/Fig3D__MBm_063085__MBp_064915.cym
- Fig3/Fig3D/Fig3D__MBm_063690__MBp_064310.cym
- Fig3/Fig3D/Fig3D__MBm_064976__MBp_063024.cym
- Fig3/Fig3D/Fig3D__MBm_064995__MBp_063005.cym
- Fig3/Fig3D/Fig3D__MBm_065153__MBp_062847.cym
- Fig3/Fig3D/Fig3D__MBm_065301__MBp_062699.cym
- Fig3/Fig3D/Fig3D__MBm_065757__MBp_062243.cym
- Fig3/Fig3D/Fig3D__MBm_065975__MBp_062025.cym
- Fig3/Fig3D/Fig3D__MBm_066330__MBp_061670.cym
- Fig3/Fig3D/Fig3D__MBm_066695__MBp_061305.cym
- Fig3/Fig3D/Fig3D__MBm_067795__MBp_060205.cym
- Fig3/Fig3D/Fig3D__MBm_068305__MBp_059695.cym
- Fig3/Fig3D/Fig3D__MBm_068965__MBp_059035.cym
- Fig3/Fig3D/Fig3D__MBm_069357__MBp_058643.cym
- Fig3/Fig3D/Fig3D__MBm_069379__MBp_058621.cym
- Fig3/Fig3D/Fig3D__MBm_069593__MBp_058407.cym
- Fig3/Fig3D/Fig3D__MBm_069855__MBp_058145.cym
- Fig3/Fig3D/Fig3D__MBm_070172__MBp_057828.cym
- Fig3/Fig3D/Fig3D__MBm_070476__MBp_057524.cym
- Fig3/Fig3D/Fig3D__MBm_071580__MBp_056420.cym
- Fig3/Fig3D/Fig3D__MBm_072375__MBp_055625.cym
- Fig3/Fig3D/Fig3D__MBm_073909__MBp_054091.cym
- Fig3/Fig3D/Fig3D__MBm_074353__MBp_053647.cym
- Fig3/Fig3D/Fig3D__MBm_075547__MBp_052453.cym
- Fig3/Fig3D/Fig3D__MBm_076748__MBp_051252.cym
- Fig3/Fig3D/Fig3D__MBm_077358__MBp_050642.cym
- Fig3/Fig3D/Fig3D__MBm_079028__MBp_048972.cym
- Fig3/Fig3D/Fig3D__MBm_079079__MBp_048921.cym
- Fig3/Fig3D/Fig3D__MBm_079656__MBp_048344.cym
- Fig3/Fig3D/Fig3D__MBm_079772__MBp_048228.cym
- Fig3/Fig3D/Fig3D__MBm_080486__MBp_047514.cym
- Fig3/Fig3D/Fig3D__MBm_082111__MBp_045889.cym
- Fig3/Fig3D/Fig3D__MBm_082488__MBp_045512.cym
- Fig3/Fig3D/Fig3D__MBm_083119__MBp_044881.cym
- Fig3/Fig3D/Fig3D__MBm_084029__MBp_043971.cym
- Fig3/Fig3D/Fig3D__MBm_084264__MBp_043736.cym
- Fig3/Fig3D/Fig3D__MBm_084980__MBp_043020.cym
- Fig3/Fig3D/Fig3D__MBm_085314__MBp_042686.cym
- Fig3/Fig3D/Fig3D__MBm_085807__MBp_042193.cym
- Fig3/Fig3D/Fig3D__MBm_086463__MBp_041537.cym
- Fig3/Fig3D/Fig3D__MBm_088001__MBp_039999.cym
- Fig3/Fig3D/Fig3D__MBm_088033__MBp_039967.cym
- Fig3/Fig3D/Fig3D__MBm_088135__MBp_039865.cym
- Fig3/Fig3D/Fig3D__MBm_089468__MBp_038532.cym
- Fig3/Fig3D/Fig3D__MBm_090671__MBp_037329.cym
- Fig3/Fig3D/Fig3D__MBm_090960__MBp_037040.cym
- Fig3/Fig3D/Fig3D__MBm_091028__MBp_036972.cym
- Fig3/Fig3D/Fig3D__MBm_091850__MBp_036150.cym
- Fig3/Fig3D/Fig3D__MBm_092523__MBp_035477.cym
- Fig3/Fig3D/Fig3D__MBm_092579__MBp_035421.cym
- Fig3/Fig3D/Fig3D__MBm_092659__MBp_035341.cym
- Fig3/Fig3D/Fig3D__MBm_092725__MBp_035275.cym
- Fig3/Fig3D/Fig3D__MBm_093070__MBp_034930.cym
- Fig3/Fig3D/Fig3D__MBm_093243__MBp_034757.cym
- Fig3/Fig3D/Fig3D__MBm_094124__MBp_033876.cym
- Fig3/Fig3D/Fig3D__MBm_094129__MBp_033871.cym
- Fig3/Fig3D/Fig3D__MBm_094904__MBp_033096.cym
- Fig3/Fig3D/Fig3D__MBm_095442__MBp_032558.cym
- Fig3/Fig3D/Fig3D__MBm_095477__MBp_032523.cym
- Fig3/Fig3D/Fig3D__MBm_095754__MBp_032246.cym
- Fig3/Fig3D/Fig3D__MBm_095813__MBp_032187.cym
- Fig3/Fig3D/Fig3D__MBm_097150__MBp_030850.cym
- Fig3/Fig3D/Fig3D__MBm_098876__MBp_029124.cym
- Fig3/Fig3D/Fig3D__MBm_099365__MBp_028635.cym
- Fig3/Fig3D/Fig3D__MBm_099738__MBp_028262.cym
- Fig3/Fig3D/Fig3D__MBm_099834__MBp_028166.cym
- Fig3/Fig3D/Fig3D__MBm_100089__MBp_027911.cym
- Fig3/Fig3D/Fig3D__MBm_100783__MBp_027217.cym
- Fig3/Fig3D/Fig3D__MBm_101445__MBp_026555.cym
- Fig3/Fig3D/Fig3D__MBm_102046__MBp_025954.cym
- Fig3/Fig3D/Fig3D__MBm_103436__MBp_024564.cym
- Fig3/Fig3D/Fig3D__MBm_103636__MBp_024364.cym
- Fig3/Fig3D/Fig3D__MBm_103757__MBp_024243.cym
- Fig3/Fig3D/Fig3D__MBm_103765__MBp_024235.cym
- Fig3/Fig3D/Fig3D__MBm_104310__MBp_023690.cym
- Fig3/Fig3D/Fig3D__MBm_104492__MBp_023508.cym
- Fig3/Fig3D/Fig3D__MBm_105936__MBp_022064.cym
- Fig3/Fig3D/Fig3D__MBm_106142__MBp_021858.cym
- Fig3/Fig3D/Fig3D__MBm_106318__MBp_021682.cym
- Fig3/Fig3D/Fig3D__MBm_106881__MBp_021119.cym
- Fig3/Fig3D/Fig3D__MBm_107012__MBp_020988.cym
- Fig3/Fig3D/Fig3D__MBm_107804__MBp_020196.cym
- Fig3/Fig3D/Fig3D__MBm_108087__MBp_019913.cym
- Fig3/Fig3D/Fig3D__MBm_108797__MBp_019203.cym
- Fig3/Fig3D/Fig3D__MBm_109782__MBp_018218.cym
- Fig3/Fig3D/Fig3D__MBm_110482__MBp_017518.cym
- Fig3/Fig3D/Fig3D__MBm_110997__MBp_017003.cym
- Fig3/Fig3D/Fig3D__MBm_111795__MBp_016205.cym
- Fig3/Fig3D/Fig3D__MBm_112230__MBp_015770.cym
- Fig3/Fig3D/Fig3D__MBm_112703__MBp_015297.cym
- Fig3/Fig3D/Fig3D__MBm_113879__MBp_014121.cym
- Fig3/Fig3D/Fig3D__MBm_113926__MBp_014074.cym
- Fig3/Fig3D/Fig3D__MBm_114172__MBp_013828.cym
- Fig3/Fig3D/Fig3D__MBm_114725__MBp_013275.cym
- Fig3/Fig3D/Fig3D__MBm_115323__MBp_012677.cym
- Fig3/Fig3D/Fig3D__MBm_116940__MBp_011060.cym
- Fig3/Fig3D/Fig3D__MBm_117301__MBp_010699.cym
- Fig3/Fig3D/Fig3D__MBm_117997__MBp_010003.cym
- Fig3/Fig3D/Fig3D__MBm_118339__MBp_009661.cym
- Fig3/Fig3D/Fig3D__MBm_118826__MBp_009174.cym
- Fig3/Fig3D/Fig3D__MBm_120946__MBp_007054.cym
- Fig3/Fig3D/Fig3D__MBm_121885__MBp_006115.cym
- Fig3/Fig3D/Fig3D__MBm_122075__MBp_005925.cym
- Fig3/Fig3D/Fig3D__MBm_123716__MBp_004284.cym
- Fig3/Fig3D/Fig3D__MBm_123744__MBp_004256.cym
- Fig3/Fig3D/Fig3D__MBm_124633__MBp_003367.cym
- Fig3/Fig3D/Fig3D__MBm_125404__MBp_002596.cym
- Fig3/Fig3D/Fig3D__MBm_126378__MBp_001622.cym
- Fig3/Fig3D/Fig3D__MBm_127462__MBp_000538.cym
- Fig3/Fig3E/
- Fig3/Fig3E/Fig3E__MBm_0.5__MBp_0.5.cym
- Fig3/Fig3E/Fig3E__MBm_0.5__MBp_01.cym
- Fig3/Fig3E/Fig3E__MBm_0.5__MBp_02.cym
- Fig3/Fig3E/Fig3E__MBm_0.5__MBp_04.cym
- Fig3/Fig3E/Fig3E__MBm_0.5__MBp_08.cym
- Fig3/Fig3E/Fig3E__MBm_0.5__MBp_16.cym
- Fig3/Fig3E/Fig3E__MBm_0.5__MBp_32.cym
- Fig3/Fig3E/Fig3E__MBm_01__MBp_0.5.cym
- Fig3/Fig3E/Fig3E__MBm_01__MBp_01.cym
- Fig3/Fig3E/Fig3E__MBm_01__MBp_02.cym
- Fig3/Fig3E/Fig3E__MBm_01__MBp_04.cym
- Fig3/Fig3E/Fig3E__MBm_01__MBp_08.cym
- Fig3/Fig3E/Fig3E__MBm_01__MBp_16.cym
- Fig3/Fig3E/Fig3E__MBm_01__MBp_32.cym
- Fig3/Fig3E/Fig3E__MBm_02__MBp_0.5.cym
- Fig3/Fig3E/Fig3E__MBm_02__MBp_01.cym
- Fig3/Fig3E/Fig3E__MBm_02__MBp_02.cym
- Fig3/Fig3E/Fig3E__MBm_02__MBp_04.cym
- Fig3/Fig3E/Fig3E__MBm_02__MBp_08.cym
- Fig3/Fig3E/Fig3E__MBm_02__MBp_16.cym
- Fig3/Fig3E/Fig3E__MBm_02__MBp_32.cym
- Fig3/Fig3E/Fig3E__MBm_04__MBp_0.5.cym
- Fig3/Fig3E/Fig3E__MBm_04__MBp_01.cym
- Fig3/Fig3E/Fig3E__MBm_04__MBp_02.cym
- Fig3/Fig3E/Fig3E__MBm_04__MBp_04.cym
- Fig3/Fig3E/Fig3E__MBm_04__MBp_08.cym
- Fig3/Fig3E/Fig3E__MBm_04__MBp_16.cym
- Fig3/Fig3E/Fig3E__MBm_04__MBp_32.cym
- Fig3/Fig3E/Fig3E__MBm_08__MBp_0.5.cym
- Fig3/Fig3E/Fig3E__MBm_08__MBp_01.cym
- Fig3/Fig3E/Fig3E__MBm_08__MBp_02.cym
- Fig3/Fig3E/Fig3E__MBm_08__MBp_04.cym
- Fig3/Fig3E/Fig3E__MBm_08__MBp_08.cym
- Fig3/Fig3E/Fig3E__MBm_08__MBp_16.cym
- Fig3/Fig3E/Fig3E__MBm_08__MBp_32.cym
- Fig3/Fig3E/Fig3E__MBm_16__MBp_0.5.cym
- Fig3/Fig3E/Fig3E__MBm_16__MBp_01.cym
- Fig3/Fig3E/Fig3E__MBm_16__MBp_02.cym
- Fig3/Fig3E/Fig3E__MBm_16__MBp_04.cym
- Fig3/Fig3E/Fig3E__MBm_16__MBp_08.cym
- Fig3/Fig3E/Fig3E__MBm_16__MBp_16.cym
- Fig3/Fig3E/Fig3E__MBm_16__MBp_32.cym
- Fig3/Fig3E/Fig3E__MBm_32__MBp_0.5.cym
- Fig3/Fig3E/Fig3E__MBm_32__MBp_01.cym
- Fig3/Fig3E/Fig3E__MBm_32__MBp_02.cym
- Fig3/Fig3E/Fig3E__MBm_32__MBp_04.cym
- Fig3/Fig3E/Fig3E__MBm_32__MBp_08.cym
- Fig3/Fig3E/Fig3E__MBm_32__MBp_16.cym
- Fig3/Fig3E/Fig3E__MBm_32__MBp_32.cym
- __MACOSX/
- __MACOSX/Fig3/
- __MACOSX/Fig3/._Fig3B.cym
- __MACOSX/Fig3/._Fig3C.cym
- __MACOSX/Fig3/._Fig3E.cym.tpl
- __MACOSX/Fig3/._README.md
