# Supplementary material for: A theory that predicts behaviors of disordered cytoskeletal networks
Source: Mol Syst Biol. 2017 Sep 27;13(9):941. doi: 10.15252/msb.20177796 (PMC5615920; doi:10.15252/msb.20177796)
Supplement: Supplementary file 13 — Source Data for Figure 3 [file MSB-13-941-s012.zip › Fig3/README.md]

# OVERVIEW

 This folder contains the cytosim scripts to replicate all the simulation results shown in 
 Figure 3 of the paper "A Theory that Predicts Behaviors of Disordered Cytoskleletal Networks".
 
 The simulation can be run using the cytosim software, [publicly available](https://github.com/nedelec/cytosim):
 https://github.com/nedelec/cytosim
 
 Note that due to the stochastic nature of the simulations, results will not be identical to
 the ones present in the paper. 

# TEMPLATE FILES

 Panels 3D and 3E can be reproduced in two ways:
 
 - either from a template file
 - either by using the multiple configuration files directly.
 
 A template file is used to generate multiple configuration files, using Preconfig.
 
 [Preconfig](https://github.com/nedelec/preconfig) is a Free Python program that can be used to vary parameters. 
 To generate 256 files from the template `Fig3C.cym.tpl`, use the command line:
     
     preconfig Fig3C.cym.tpl 256

 For more information, please refer to [the article](https://openresearchsoftware.metajnl.com/articles/10.5334/jors.156):
    
    preconfig: A Versatile Configuration File Generator for Varying Parameters
    Journal of Open Research Software, 2017 5(1), p.9.
    
 [Preconfig download link](https://github.com/nedelec/preconfig)

# CONTENT

- `Fig3B.cym`
  Single simulation script to reproduce the simulation snapshots of Fig 3B.

- `Fig3C.cym`
  Single simulation script to reproduce the simulation snapshots of Fig 3C.
  
- `Fig3D.cym.tpl`
  Template file to be processed by Preconfig.
  
- `Fig3D/`
  Folder with a list of 200 simulation scripts with random generated combinations of motor-plus-
  end-binders (MBp) and motor-minus-end-binder (MBm) where the total number of connectors was kept 
  the same (MBp+MBm=128,000).
  These scripts can be used to reproduce the simulation data points shown in Fig 3D.
  These files were generated by Preconfig.
  
- `Fig3E.cym.tpl`
  Template file to be processed by Preconfig.
  
- `Fig3E/`
  Folder with a list of 49 simulation scripts corresponding to each simulation snapshot shown in 
  the phase diagram of Fig 3.
  These files were generated by Preconfig.
