# Supplementary material for: A theory that predicts behaviors of disordered cytoskeletal networks
Source: Mol Syst Biol. 2017 Sep 27;13(9):941. doi: 10.15252/msb.20177796 (PMC5615920; doi:10.15252/msb.20177796)
Supplement: Supplementary file 13 — Source Data for Figure 3 [file MSB-13-941-s012.zip › Fig3/Fig3D/Fig3D__MBm_012282__MBp_115718.cym]

% "A Theory that Predicts Behaviors of Disordered Cytoskeletal Networks" (2017)
% JM Belmonte, M Leptin, F Nédélec
%
% Simulation file used to generate Fig. 3D
% Contraction/expansion of rigid filaments where the number of motor-plus-end-binders
% and motor-minus-end-binders were inversely varied
% 

set simul cytoskeleton
{ time_step = 0.001
  viscosity = 0.1
   kT = 0.0042 }

set space cell
{ geometry = ( sphere 25 ) }

new space cell

%--FIBERS-----------------------------------------------------

set fiber filament
{ rigidity = 22
  segmentation = 5
  display = ( line_width=1.5; end_style=5; color=white) }

%--HANDS------------------------------------------------------
set hand binder_p
{ binding = 10, 0.01
  unbinding = 0.3, inf
  activity = track
  bind_end = plus_end, 0.5
  display = ( color=blue; size = 2;) }

set hand binder_m
{ binding = 10, 0.01
  unbinding = 0.3, inf
  activity = track
  bind_end = minus_end, 0.5
  display = ( color=blue; size = 2;) }

set hand motor_p
{ binding = 10, 0.01
  unbinding = 0.3, inf
  activity = move
  max_speed = 0
  stall_force = 6
  display = ( color=red; size = 2;) }

%--CONNECTORS-------------------------------------------------

set couple Mp_Bp
{ hand1 = motor_p
  hand2 = binder_p
  stiffness = 500
  diffusion = 1
  fast_diffusion = 1 }

set couple Mp_Bm
{ hand1 = motor_p
  hand2 = binder_m
  stiffness = 500
  diffusion = 1
  fast_diffusion = 1 }

%--INITIAL CONDITION------------------------------------------

new 4000 fiber filament { length = 5 }


new 115718 couple Mp_Bp
new 12282 couple Mp_Bm

%__RUNNING____________________________________________________________________

run 1000 simul * {}
	
run 100000 simul * { solve=0; }

change hand motor_p { max_speed = 0.5}

run 10000 simul * {
    nb_frames = 10}
