# Supplementary material for: A theory that predicts behaviors of disordered cytoskeletal networks
Source: Mol Syst Biol. 2017 Sep 27;13(9):941. doi: 10.15252/msb.20177796 (PMC5615920; doi:10.15252/msb.20177796)
Supplement: Supplementary file 14 — Source Data for Figure 4 [file MSB-13-941-s013.zip]

Archive with 236 entries (229 files):
- README.md
- Fig4A/
- Fig4A/Fig4A_Flex__++.cym
- Fig4A/Fig4A_Flex__+m.cym
- Fig4A/Fig4A_Flex__+p.cym
- Fig4A/Fig4A_Flex__B+.cym
- Fig4A/Fig4A_Flex__BB.cym
- Fig4A/Fig4A_Rig__++.cym
- Fig4A/Fig4A_Rig__+m.cym
- Fig4A/Fig4A_Rig__+p.cym
- Fig4A/Fig4A_Rig__B+.cym
- Fig4A/Fig4A_Rig__BB.cym
- __MACOSX/
- __MACOSX/._README.md
- __MACOSX/Fig4A/
- __MACOSX/Fig4A/._Fig4A_Rig__++.cym
- __MACOSX/Fig4A/._Fig4A_Rig__+m.cym
- __MACOSX/Fig4A/._Fig4A_Rig__+p.cym
- __MACOSX/Fig4A/._Fig4A_Rig__B+.cym
- __MACOSX/Fig4A/._Fig4A_Rig__BB.cym
- __MACOSX/Fig4C/
- __MACOSX/Fig4C/._.DS_Store
- Fig4C/
- Fig4C/.DS_Store
- Fig4C/FlexibleFilaments/
- Fig4C/FlexibleFilaments/Fig4C_Flex__++_+-.cym
- Fig4C/FlexibleFilaments/Fig4C_Flex__++_+m.cym
- Fig4C/FlexibleFilaments/Fig4C_Flex__++_+p.cym
- Fig4C/FlexibleFilaments/Fig4C_Flex__++_--.cym
- Fig4C/FlexibleFilaments/Fig4C_Flex__++_-m.cym
- Fig4C/FlexibleFilaments/Fig4C_Flex__++_-p.cym
- Fig4C/FlexibleFilaments/Fig4C_Flex__++_mm.cym
- Fig4C/FlexibleFilaments/Fig4C_Flex__++_pm.cym
- Fig4C/FlexibleFilaments/Fig4C_Flex__++_pp.cym
- Fig4C/FlexibleFilaments/Fig4C_Flex__+-_+m.cym
- Fig4C/FlexibleFilaments/Fig4C_Flex__+-_+p.cym
- Fig4C/FlexibleFilaments/Fig4C_Flex__+-_--.cym
- Fig4C/FlexibleFilaments/Fig4C_Flex__+-_-m.cym
- Fig4C/FlexibleFilaments/Fig4C_Flex__+-_-p.cym
- Fig4C/FlexibleFilaments/Fig4C_Flex__+-_mm.cym
- Fig4C/FlexibleFilaments/Fig4C_Flex__+-_pm.cym
- Fig4C/FlexibleFilaments/Fig4C_Flex__+-_pp.cym
- Fig4C/FlexibleFilaments/Fig4C_Flex__+m_--.cym
- Fig4C/FlexibleFilaments/Fig4C_Flex__+m_-m.cym
- Fig4C/FlexibleFilaments/Fig4C_Flex__+m_-p.cym
- Fig4C/FlexibleFilaments/Fig4C_Flex__+m_mm.cym
- Fig4C/FlexibleFilaments/Fig4C_Flex__+m_pm.cym
- Fig4C/FlexibleFilaments/Fig4C_Flex__+m_pp.cym
- Fig4C/FlexibleFilaments/Fig4C_Flex__+p_+m.cym
- Fig4C/FlexibleFilaments/Fig4C_Flex__+p_--.cym
- Fig4C/FlexibleFilaments/Fig4C_Flex__+p_-m.cym
- Fig4C/FlexibleFilaments/Fig4C_Flex__+p_-p.cym
- Fig4C/FlexibleFilaments/Fig4C_Flex__+p_mm.cym
- Fig4C/FlexibleFilaments/Fig4C_Flex__+p_pm.cym
- Fig4C/FlexibleFilaments/Fig4C_Flex__+p_pp.cym
- Fig4C/FlexibleFilaments/Fig4C_Flex__--_-m.cym
- Fig4C/FlexibleFilaments/Fig4C_Flex__--_-p.cym
- Fig4C/FlexibleFilaments/Fig4C_Flex__--_mm.cym
- Fig4C/FlexibleFilaments/Fig4C_Flex__--_pm.cym
- Fig4C/FlexibleFilaments/Fig4C_Flex__--_pp.cym
- Fig4C/FlexibleFilaments/Fig4C_Flex__-m_mm.cym
- Fig4C/FlexibleFilaments/Fig4C_Flex__-m_pm.cym
- Fig4C/FlexibleFilaments/Fig4C_Flex__-m_pp.cym
- Fig4C/FlexibleFilaments/Fig4C_Flex__-p_-m.cym
- Fig4C/FlexibleFilaments/Fig4C_Flex__-p_mm.cym
- Fig4C/FlexibleFilaments/Fig4C_Flex__-p_pm.cym
- Fig4C/FlexibleFilaments/Fig4C_Flex__-p_pp.cym
- Fig4C/FlexibleFilaments/Fig4C_Flex__B+_++.cym
- Fig4C/FlexibleFilaments/Fig4C_Flex__B+_+-.cym
- Fig4C/FlexibleFilaments/Fig4C_Flex__B+_+m.cym
- Fig4C/FlexibleFilaments/Fig4C_Flex__B+_+p.cym
- Fig4C/FlexibleFilaments/Fig4C_Flex__B+_--.cym
- Fig4C/FlexibleFilaments/Fig4C_Flex__B+_-m.cym
- Fig4C/FlexibleFilaments/Fig4C_Flex__B+_-p.cym
- Fig4C/FlexibleFilaments/Fig4C_Flex__B+_B-.cym
- Fig4C/FlexibleFilaments/Fig4C_Flex__B+_Bm.cym
- Fig4C/FlexibleFilaments/Fig4C_Flex__B+_Bp.cym
- Fig4C/FlexibleFilaments/Fig4C_Flex__B+_mm.cym
- Fig4C/FlexibleFilaments/Fig4C_Flex__B+_pm.cym
- Fig4C/FlexibleFilaments/Fig4C_Flex__B+_pp.cym
- Fig4C/FlexibleFilaments/Fig4C_Flex__B-_++.cym
- Fig4C/FlexibleFilaments/Fig4C_Flex__B-_+-.cym
- Fig4C/FlexibleFilaments/Fig4C_Flex__B-_+m.cym
- Fig4C/FlexibleFilaments/Fig4C_Flex__B-_+p.cym
- Fig4C/FlexibleFilaments/Fig4C_Flex__B-_--.cym
- Fig4C/FlexibleFilaments/Fig4C_Flex__B-_-m.cym
- Fig4C/FlexibleFilaments/Fig4C_Flex__B-_-p.cym
- Fig4C/FlexibleFilaments/Fig4C_Flex__B-_Bm.cym
- Fig4C/FlexibleFilaments/Fig4C_Flex__B-_Bp.cym
- Fig4C/FlexibleFilaments/Fig4C_Flex__B-_mm.cym
- Fig4C/FlexibleFilaments/Fig4C_Flex__B-_pm.cym
- Fig4C/FlexibleFilaments/Fig4C_Flex__B-_pp.cym
- Fig4C/FlexibleFilaments/Fig4C_Flex__BB_++.cym
- Fig4C/FlexibleFilaments/Fig4C_Flex__BB_+-.cym
- Fig4C/FlexibleFilaments/Fig4C_Flex__BB_+m.cym
- Fig4C/FlexibleFilaments/Fig4C_Flex__BB_+p.cym
- Fig4C/FlexibleFilaments/Fig4C_Flex__BB_--.cym
- Fig4C/FlexibleFilaments/Fig4C_Flex__BB_-m.cym
- Fig4C/FlexibleFilaments/Fig4C_Flex__BB_-p.cym
- Fig4C/FlexibleFilaments/Fig4C_Flex__BB_B+.cym
- Fig4C/FlexibleFilaments/Fig4C_Flex__BB_B-.cym
- Fig4C/FlexibleFilaments/Fig4C_Flex__BB_Bm.cym
- Fig4C/FlexibleFilaments/Fig4C_Flex__BB_Bp.cym
- Fig4C/FlexibleFilaments/Fig4C_Flex__BB_mm.cym
- Fig4C/FlexibleFilaments/Fig4C_Flex__BB_pm.cym
- Fig4C/FlexibleFilaments/Fig4C_Flex__BB_pp.cym
- Fig4C/FlexibleFilaments/Fig4C_Flex__Bm_++.cym
- Fig4C/FlexibleFilaments/Fig4C_Flex__Bm_+-.cym
- Fig4C/FlexibleFilaments/Fig4C_Flex__Bm_+m.cym
- Fig4C/FlexibleFilaments/Fig4C_Flex__Bm_+p.cym
- Fig4C/FlexibleFilaments/Fig4C_Flex__Bm_--.cym
- Fig4C/FlexibleFilaments/Fig4C_Flex__Bm_-m.cym
- Fig4C/FlexibleFilaments/Fig4C_Flex__Bm_-p.cym
- Fig4C/FlexibleFilaments/Fig4C_Flex__Bm_mm.cym
- Fig4C/FlexibleFilaments/Fig4C_Flex__Bm_pm.cym
- Fig4C/FlexibleFilaments/Fig4C_Flex__Bm_pp.cym
- Fig4C/FlexibleFilaments/Fig4C_Flex__Bp_++.cym
- Fig4C/FlexibleFilaments/Fig4C_Flex__Bp_+-.cym
- Fig4C/FlexibleFilaments/Fig4C_Flex__Bp_+m.cym
- Fig4C/FlexibleFilaments/Fig4C_Flex__Bp_+p.cym
- Fig4C/FlexibleFilaments/Fig4C_Flex__Bp_--.cym
- Fig4C/FlexibleFilaments/Fig4C_Flex__Bp_-m.cym
- Fig4C/FlexibleFilaments/Fig4C_Flex__Bp_-p.cym
- Fig4C/FlexibleFilaments/Fig4C_Flex__Bp_Bm.cym
- Fig4C/FlexibleFilaments/Fig4C_Flex__Bp_mm.cym
- Fig4C/FlexibleFilaments/Fig4C_Flex__Bp_pm.cym
- Fig4C/FlexibleFilaments/Fig4C_Flex__Bp_pp.cym
- Fig4C/FlexibleFilaments/Fig4C_Flex__pm_mm.cym
- Fig4C/FlexibleFilaments/Fig4C_Flex__pp_mm.cym
- Fig4C/FlexibleFilaments/Fig4C_Flex__pp_pm.cym
- Fig4C/RigidFilaments/
- Fig4C/RigidFilaments/Fig4C_Rig__++_+-.cym
- Fig4C/RigidFilaments/Fig4C_Rig__++_+m.cym
- Fig4C/RigidFilaments/Fig4C_Rig__++_+p.cym
- Fig4C/RigidFilaments/Fig4C_Rig__++_--.cym
- Fig4C/RigidFilaments/Fig4C_Rig__++_-m.cym
- Fig4C/RigidFilaments/Fig4C_Rig__++_-p.cym
- Fig4C/RigidFilaments/Fig4C_Rig__++_mm.cym
- Fig4C/RigidFilaments/Fig4C_Rig__++_pm.cym
- Fig4C/RigidFilaments/Fig4C_Rig__++_pp.cym
- Fig4C/RigidFilaments/Fig4C_Rig__+-_+m.cym
- Fig4C/RigidFilaments/Fig4C_Rig__+-_+p.cym
- Fig4C/RigidFilaments/Fig4C_Rig__+-_--.cym
- Fig4C/RigidFilaments/Fig4C_Rig__+-_-m.cym
- Fig4C/RigidFilaments/Fig4C_Rig__+-_-p.cym
- Fig4C/RigidFilaments/Fig4C_Rig__+-_mm.cym
- Fig4C/RigidFilaments/Fig4C_Rig__+-_pm.cym
- Fig4C/RigidFilaments/Fig4C_Rig__+-_pp.cym
- Fig4C/RigidFilaments/Fig4C_Rig__+m_--.cym
- Fig4C/RigidFilaments/Fig4C_Rig__+m_-m.cym
- Fig4C/RigidFilaments/Fig4C_Rig__+m_-p.cym
- Fig4C/RigidFilaments/Fig4C_Rig__+m_mm.cym
- Fig4C/RigidFilaments/Fig4C_Rig__+m_pm.cym
- Fig4C/RigidFilaments/Fig4C_Rig__+m_pp.cym
- Fig4C/RigidFilaments/Fig4C_Rig__+p_+m.cym
- Fig4C/RigidFilaments/Fig4C_Rig__+p_--.cym
- Fig4C/RigidFilaments/Fig4C_Rig__+p_-m.cym
- Fig4C/RigidFilaments/Fig4C_Rig__+p_-p.cym
- Fig4C/RigidFilaments/Fig4C_Rig__+p_mm.cym
- Fig4C/RigidFilaments/Fig4C_Rig__+p_pm.cym
- Fig4C/RigidFilaments/Fig4C_Rig__+p_pp.cym
- Fig4C/RigidFilaments/Fig4C_Rig__--_-m.cym
- Fig4C/RigidFilaments/Fig4C_Rig__--_-p.cym
- Fig4C/RigidFilaments/Fig4C_Rig__--_mm.cym
- Fig4C/RigidFilaments/Fig4C_Rig__--_pm.cym
- Fig4C/RigidFilaments/Fig4C_Rig__--_pp.cym
- Fig4C/RigidFilaments/Fig4C_Rig__-m_mm.cym
- Fig4C/RigidFilaments/Fig4C_Rig__-m_pm.cym
- Fig4C/RigidFilaments/Fig4C_Rig__-m_pp.cym
- Fig4C/RigidFilaments/Fig4C_Rig__-p_-m.cym
- Fig4C/RigidFilaments/Fig4C_Rig__-p_mm.cym
- Fig4C/RigidFilaments/Fig4C_Rig__-p_pm.cym
- Fig4C/RigidFilaments/Fig4C_Rig__-p_pp.cym
- Fig4C/RigidFilaments/Fig4C_Rig__B+_++.cym
- Fig4C/RigidFilaments/Fig4C_Rig__B+_+-.cym
- Fig4C/RigidFilaments/Fig4C_Rig__B+_+m.cym
- Fig4C/RigidFilaments/Fig4C_Rig__B+_+p.cym
- Fig4C/RigidFilaments/Fig4C_Rig__B+_--.cym
- Fig4C/RigidFilaments/Fig4C_Rig__B+_-m.cym
- Fig4C/RigidFilaments/Fig4C_Rig__B+_-p.cym
- Fig4C/RigidFilaments/Fig4C_Rig__B+_B-.cym
- Fig4C/RigidFilaments/Fig4C_Rig__B+_Bm.cym
- Fig4C/RigidFilaments/Fig4C_Rig__B+_Bp.cym
- Fig4C/RigidFilaments/Fig4C_Rig__B+_mm.cym
- Fig4C/RigidFilaments/Fig4C_Rig__B+_pm.cym
- Fig4C/RigidFilaments/Fig4C_Rig__B+_pp.cym
- Fig4C/RigidFilaments/Fig4C_Rig__B-_++.cym
- Fig4C/RigidFilaments/Fig4C_Rig__B-_+-.cym
- Fig4C/RigidFilaments/Fig4C_Rig__B-_+m.cym
- Fig4C/RigidFilaments/Fig4C_Rig__B-_+p.cym
- Fig4C/RigidFilaments/Fig4C_Rig__B-_--.cym
- Fig4C/RigidFilaments/Fig4C_Rig__B-_-m.cym
- Fig4C/RigidFilaments/Fig4C_Rig__B-_-p.cym
- Fig4C/RigidFilaments/Fig4C_Rig__B-_Bm.cym
- Fig4C/RigidFilaments/Fig4C_Rig__B-_Bp.cym
- Fig4C/RigidFilaments/Fig4C_Rig__B-_mm.cym
- Fig4C/RigidFilaments/Fig4C_Rig__B-_pm.cym
- Fig4C/RigidFilaments/Fig4C_Rig__B-_pp.cym
- Fig4C/RigidFilaments/Fig4C_Rig__BB_++.cym
- Fig4C/RigidFilaments/Fig4C_Rig__BB_+-.cym
- Fig4C/RigidFilaments/Fig4C_Rig__BB_+m.cym
- Fig4C/RigidFilaments/Fig4C_Rig__BB_+p.cym
- Fig4C/RigidFilaments/Fig4C_Rig__BB_--.cym
- Fig4C/RigidFilaments/Fig4C_Rig__BB_-m.cym
- Fig4C/RigidFilaments/Fig4C_Rig__BB_-p.cym
- Fig4C/RigidFilaments/Fig4C_Rig__BB_B+.cym
- Fig4C/RigidFilaments/Fig4C_Rig__BB_B-.cym
- Fig4C/RigidFilaments/Fig4C_Rig__BB_Bm.cym
- Fig4C/RigidFilaments/Fig4C_Rig__BB_Bp.cym
- Fig4C/RigidFilaments/Fig4C_Rig__BB_mm.cym
- Fig4C/RigidFilaments/Fig4C_Rig__BB_pm.cym
- Fig4C/RigidFilaments/Fig4C_Rig__BB_pp.cym
- Fig4C/RigidFilaments/Fig4C_Rig__Bm_++.cym
- Fig4C/RigidFilaments/Fig4C_Rig__Bm_+-.cym
- Fig4C/RigidFilaments/Fig4C_Rig__Bm_+m.cym
- Fig4C/RigidFilaments/Fig4C_Rig__Bm_+p.cym
- Fig4C/RigidFilaments/Fig4C_Rig__Bm_--.cym
- Fig4C/RigidFilaments/Fig4C_Rig__Bm_-m.cym
- Fig4C/RigidFilaments/Fig4C_Rig__Bm_-p.cym
- Fig4C/RigidFilaments/Fig4C_Rig__Bm_mm.cym
- Fig4C/RigidFilaments/Fig4C_Rig__Bm_pm.cym
- Fig4C/RigidFilaments/Fig4C_Rig__Bm_pp.cym
- Fig4C/RigidFilaments/Fig4C_Rig__Bp_++.cym
- Fig4C/RigidFilaments/Fig4C_Rig__Bp_+-.cym
- Fig4C/RigidFilaments/Fig4C_Rig__Bp_+m.cym
- Fig4C/RigidFilaments/Fig4C_Rig__Bp_+p.cym
- Fig4C/RigidFilaments/Fig4C_Rig__Bp_--.cym
- Fig4C/RigidFilaments/Fig4C_Rig__Bp_-m.cym
- Fig4C/RigidFilaments/Fig4C_Rig__Bp_-p.cym
- Fig4C/RigidFilaments/Fig4C_Rig__Bp_Bm.cym
- Fig4C/RigidFilaments/Fig4C_Rig__Bp_mm.cym
- Fig4C/RigidFilaments/Fig4C_Rig__Bp_pm.cym
- Fig4C/RigidFilaments/Fig4C_Rig__Bp_pp.cym
- Fig4C/RigidFilaments/Fig4C_Rig__pm_mm.cym
- Fig4C/RigidFilaments/Fig4C_Rig__pp_mm.cym
- Fig4C/RigidFilaments/Fig4C_Rig__pp_pm.cym
