# Supplementary material for: A theory that predicts behaviors of disordered cytoskeletal networks
Source: Mol Syst Biol. 2017 Sep 27;13(9):941. doi: 10.15252/msb.20177796 (PMC5615920; doi:10.15252/msb.20177796)
Supplement: Supplementary file 14 — Source Data for Figure 4 [file MSB-13-941-s013.zip › README.md]

# OVERVIEW

 This folder contains the cytosim scripts to replicate all the simulation results shown in 
 Figure 4 of the paper "A Theory that Predicts Behaviors of Disordered Cytoskleletal Networks".
 
 The simulation can be run using the cytosim software, public available at:
 https://github.com/nedelec/cytosim
 
 Note that due to the stochastic nature of the simulations, results will not be identical to
 the ones present in the paper. 


# BRIEF LIST OF FILES

- `Fig4A/`
  Folder with the 10 simulation scripts to reproduce the simulation snapshots of Fig 4A.

- `Fig4C/`
  Folder with a list of 210 simulation scripts, separated into subfolders for networks made of 
  flexible and rigid filaments, that reproduce the simulations show in Fig 4C.
  
