# Supplementary material for: A theory that predicts behaviors of disordered cytoskeletal networks
Source: Mol Syst Biol. 2017 Sep 27;13(9):941. doi: 10.15252/msb.20177796 (PMC5615920; doi:10.15252/msb.20177796)
Supplement: Supplementary file 14 — Source Data for Figure 4 [file MSB-13-941-s013.zip › Fig4C/FlexibleFilaments/Fig4C_Flex__B-_+m.cym]

% "A Theory that Predicts Behaviors of Disordered Cytoskeletal Networks" (2017)
% JM Belmonte, M Leptin, F Nédélec
%
% Simulation file used to generate Fig. 4C
% Various combinations of connectors subunits with rigid or flexible filaments
% 

set simul cytoskeleton
{ time_step = 0.001
  viscosity = 0.1
   kT = 0.0042 }

set space cell
{ geometry = ( sphere 25 ) }

new space cell

%--FIBERS-----------------------------------------------------

set fiber filament
{ rigidity = 0.01
  segmentation = 0.1
  display = ( line_width=0.5; end_style=0; color=white) }

%--HANDS------------------------------------------------------
set hand binder
{ binding = 10, 0.01
  unbinding = 0.3, inf
  display = ( color=gray; size = 2;) }

set hand motor_p
{ binding = 10, 0.01
  unbinding = 0.3, inf
  activity = move
  max_speed = 0
  stall_force = 6
  display = ( color=red; size = 2;) }

set hand motor_m
{ binding = 10, 0.01
  unbinding = 0.3, inf
  activity = move
  max_speed = 0
  stall_force = 6
  display = ( color=blue; size = 2;)}

set hand binder_p
{ binding = 10, 0.01
  unbinding = 0.3, inf
  activity = track
  bind_end = plus_end, 0.5
  display = ( color=red; size = 2;) }

set hand binder_m
{ binding = 10, 0.01
  unbinding = 0.3, inf
  activity = track
  bind_end = minus_end, 0.5
  display = ( color=blue; size = 2;) }

%--CONNECTORS-------------------------------------------------


set couple Connector
{ hand1 = binder
  hand2 = motor_m
  stiffness = 500
  diffusion = 1
  fast_diffusion = 1 }


set couple Connector2
{ hand1 = motor_p
  hand2 = binder_m
  stiffness = 500
  diffusion = 1
  fast_diffusion = 1 }

%--INITIAL CONDITION------------------------------------------

new 4000 fiber filament { length = 5; }

new 32000 couple Connector
new 32000 couple Connector2

%__RUNNING____________________________________________________________________

run 5000 simul * {solve=0;}

change hand motor_p { max_speed = 0.2}
change hand motor_m { max_speed = -0.2}

run 10000 simul * {
    nb_frames = 10}
