# Supplementary material for: A theory that predicts behaviors of disordered cytoskeletal networks
Source: Mol Syst Biol. 2017 Sep 27;13(9):941. doi: 10.15252/msb.20177796 (PMC5615920; doi:10.15252/msb.20177796)
Supplement: Supplementary file 15 — Source Data for Figure 5 [file MSB-13-941-s014.zip]

Archive with 17 entries (14 files):
- Fig5BC.cym
- Fig5D.cym
- Fig5E.cym
- README.md
- __MACOSX/
- __MACOSX/._Fig5BC.cym
- __MACOSX/._Fig5D.cym
- __MACOSX/._Fig5E.cym
- __MACOSX/._README.md
- __MACOSX/Fig5F/
- __MACOSX/Fig5F/._Fig5F__Lifetime21.8.cym
- __MACOSX/Fig5F/._Fig5F__Lifetime5.5.cym
- __MACOSX/Fig5F/._Fig5F__Lifetime87.5.cym
- Fig5F/
- Fig5F/Fig5F__Lifetime21.8.cym
- Fig5F/Fig5F__Lifetime5.5.cym
- Fig5F/Fig5F__Lifetime87.5.cym
