# Supplementary material for: A theory that predicts behaviors of disordered cytoskeletal networks
Source: Mol Syst Biol. 2017 Sep 27;13(9):941. doi: 10.15252/msb.20177796 (PMC5615920; doi:10.15252/msb.20177796)
Supplement: Supplementary file 15 — Source Data for Figure 5 [file MSB-13-941-s014.zip › Fig5BC.cym]

% "A Theory that Predicts Behaviors of Disordered Cytoskeletal Networks" (2017)
% JM Belmonte, M Leptin, F Nédélec
%
% Simulation file used to generate Figs. 5B and 5C 
% Actomyosin contraction with rigid myosin mini-filaments and crosslinkers
% 

set simul cytoskeleton
{ time_step = 0.001
  viscosity = 0.1
   kT = 0.0042 }

set space cell
{ geometry = ( sphere 15 ) }

new space cell

%--FIBERS-----------------------------------------------------

set fiber actin
{ rigidity = 0.075
  segmentation = 0.1
  binding_key = 1
  display = ( line_width=0.5; end_style=0; color=white) }

set fiber MiniFilament
{ rigidity = 22
  segmentation = 0.5
  binding_key = 2 
  display = ( line_width=0.5; end_style=0; color=green) }

%--HANDS------------------------------------------------------
set hand binder
{ binding = 10, 0.01
  unbinding = 0.3, inf
  binding_key = 1
  display = ( color=gray; size = 2;) }

set hand motor_p
{ binding = 10, 0.01
  unbinding = 0.3, inf
  binding_key = 1
  activity = move
  max_speed = 0
  stall_force = 6
  display = ( color=red; size = 2;) }

set hand binder_p
{ binding = 10, 0.01
  unbinding = 0, inf
  binding_key = 2
  activity = track
  bind_end = plus_end, 0.05
  display = ( color=green; size = 2;) }

set hand binder_m
{ binding = 10, 0.01
  unbinding = 0, inf
  binding_key = 2
  activity = track
  bind_end = minus_end, 0.05
  display = ( color=green; size = 2;) }

%--CONNECTORS-------------------------------------------------

set couple Xlink
{ hand1 = binder
  hand2 = binder
  stiffness = 500
  diffusion = 1
  fast_diffusion = 1 }

set couple Myop
{ hand1 = binder_p
  hand2 = motor_p
  stiffness = 500
  diffusion = 1 }

set couple Myom
{ hand1 = binder_m
  hand2 = motor_p
  stiffness = 500
  diffusion = 1 }

%--INITIAL CONDITION------------------------------------------

new 1500  fiber actin { length = 5; }

new 12000 fiber MiniFilament 
{ length = 0.5
  attach = Myop, 0, plus_end
  attach1 = Myom, 0, minus_end
}

new 12000 couple Xlink

%__RUNNING____________________________________________________________________

run 5000 simul * {solve=0;}

change hand motor_p { max_speed = 0.2}

run 30000 simul * {
    nb_frames = 30}
