# Supplementary material for: A theory that predicts behaviors of disordered cytoskeletal networks
Source: Mol Syst Biol. 2017 Sep 27;13(9):941. doi: 10.15252/msb.20177796 (PMC5615920; doi:10.15252/msb.20177796)
Supplement: Supplementary file 15 — Source Data for Figure 5 [file MSB-13-941-s014.zip › README.md]

# OVERVIEW

 This folder contains the cytosim scripts to replicate all the simulation results shown in 
 Figure 5 of the paper "A Theory that Predicts Behaviors of Disordered Cytoskleletal Networks".
 
 The simulation can be run using the cytosim software, public available at:
 https://github.com/nedelec/cytosim
 
 Note that due to the stochastic nature of the simulations, results will not be identical to
 the ones present in the paper. 


# BRIEF LIST OF FILES

- `Fig5BC.cym`
  Single simulation script to reproduce the simulation snapshots of Figs 5B and 5C.
  
- `Fig5D.cym`
  Single simulation script to reproduce the simulation snapshots of Fig 5D.
  
- `Fig5E.cym`
  Single simulation script to reproduce the simulation snapshots of Fig 5E.
  
- `Fig5F/`
  Folder with the 3 simulation scripts that reproduce the simulations show in Fig 5F.
  
